# Supplementary material for: Functional lipid analysis via index-based lipidomics profile: a new computational module in LipidOne
Source: Bioinformatics. 2026 Mar 1;42(3):btag090. doi: 10.1093/bioinformatics/btag090 (PMC12970596; doi:10.1093/bioinformatics/btag090)
Supplement: btag090_Supplementary_Data [file btag090_supplementary_data.zip]

Archive with 2 entries (2 files):
- Supplemental Tables S1 and S2.xlsx
- Supplemental_HA.docx
